# Supplementary material for: Rates and Determinants of Hospital-Acquired Infection among ICU Patients Undergoing Cardiac Surgery in Developing Countries: Results from EMERGENCY’NGO’s Hospital in Sudan
Source: Antibiotics (Basel). 2022 Sep 9;11(9):1227. doi: 10.3390/antibiotics11091227 (PMC9494959; doi:10.3390/antibiotics11091227)
Supplement: Supplementary file 1 [file antibiotics-11-01227-s001.zip]

Archive with 1 entries (1 files):
- antibiotics-1868887-supplementary.pdf
